# Supplementary material for: The drug cocktail network
Source: BMC Syst Biol. 2012 Jul 16;6(Suppl 1):S5. doi: 10.1186/1752-0509-6-S1-S5 (PMC3403482; doi:10.1186/1752-0509-6-S1-S5)
Supplement: Additional file 3 — The ranking of 1181 possible combinations by the DCPred2 model. [file 1752-0509-6-S1-S5-S3.xls]

## Sheet: Sheet4
Additional file 3
The list of all 1181 rankings by the DCPred2 model
Rank	Drug components	P-value	Positive or Random?
1	DB00951;DB00330	1.15516e-08	Positive
2	DB00531;DB00997	4.04307e-07	Positive
3	DB00531;DB00541	2.44895e-06	Positive
4	DB00541;DB00073	2.44895e-06	Positive
5	DB00531;DB00073	9.74958e-06	Positive
6	DB00997;DB00541	2.14283e-05	Positive
7	DB00958;DB01229	2.67149e-05	Positive
8	DB00994;DB00781	4.34688e-05	Positive
9	DB00339;DB01045	4.34688e-05	Positive
10	DB00275;DB00177	4.34688e-05	Random
11	DB00275;DB00966	4.34688e-05	Random
12	DB00177;DB00966	4.34688e-05	Random
13	DB01248;DB00441	4.82858e-05	Random
14	DB00526;DB01248	4.82858e-05	Random
15	DB00072;DB00441	5.14279e-05	Positive
16	DB01041;DB00188	7.34684e-05	Positive
17	DB00188;DB00441	7.34684e-05	Positive
18	DB00997;DB00073	8.40959e-05	Positive
19	DB00072;DB00958	9.25013e-05	Positive
20	DB01042;DB01041	0.000130406	Positive
21	DB00615;DB00845	0.000130406	Positive
22	DB00398;DB00112	0.000130406	Random
23	DB00741;DB00860	0.000130406	Random
24	DB01132;DB00412	0.000130406	Random
25	DB00480;DB00987	0.000130406	Random
26	DB00398;DB00002	0.000130406	Random
27	DB00564;DB00776	0.000130406	Random
28	DB00951;DB00339	0.000260813	Positive
29	DB00951;DB01045	0.000260813	Positive
30	DB00845;DB00951	0.000260813	Positive
31	DB00845;DB00330	0.000260813	Positive
32	DB01045;DB00330	0.000260813	Positive
33	DB00330;DB00339	0.000260813	Positive
34	DB00762;DB01101	0.000260813	Random
35	DB00480;DB01041	0.000260813	Random
36	DB00515;DB00958	0.000264228	Random
37	DB00339;DB00845	0.000389383	Random
38	DB01045;DB00845	0.000389383	Random
39	DB00112;DB00002	0.000389383	Random
40	DB01248;DB00515	0.000485514	Positive
41	DB00331;DB00222	0.000652032	Positive
42	DB00316;DB01173	0.000652032	Random
43	DB00615;DB00951	0.000775092	Positive
44	DB00615;DB00330	0.000775092	Positive
45	DB00339;DB00615	0.000775092	Random
46	DB01045;DB00615	0.000775092	Random
47	DB01041;DB00987	0.000775092	Random
48	DB00987;DB00441	0.000775092	Random
49	DB00996;DB00273	0.000775092	Random
50	DB00201;DB00497	0.0012857	Random
51	DB00188;DB01248	0.00179917	Random
52	DB01248;DB00002	0.00191936	Random
53	DB00987;DB00188	0.0019561	Positive
54	DB00188;DB01042	0.0019561	Positive
55	DB00515;DB01101	0.0019561	Random
56	DB00072;DB00398	0.0019561	Random
57	DB00762;DB00544	0.00253501	Random
58	DB00441;DB00958	0.00354852	Positive
59	DB00515;DB00072	0.00362873	Positive
60	DB00762;DB00515	0.00454035	Positive
61	DB00515;DB00441	0.00454035	Positive
62	DB00188;DB00072	0.00503292	Positive
63	DB00188;DB00515	0.00503292	Positive
64	DB00945;DB00201	0.00522236	Positive
65	DB00072;DB00112	0.00564788	Random
66	DB00072;DB00987	0.00564788	Random
67	DB00072;DB00002	0.00564788	Random
68	DB01229;DB00441	0.00689619	Random
69	DB01229;DB00541	0.00689619	Random
70	DB00381;DB00999	0.00800864	Random
71	DB00316;DB00945	0.00849767	Positive
72	DB00762;DB00072	0.0108695	Random
73	DB01229;DB00073	0.0111668	Random
74	DB01234;DB00635	0.012443	Random
75	DB01248;DB00072	0.0141493	Positive
76	DB00544;DB00958	0.0141493	Random
77	DB01229;DB01248	0.0162716	Random
78	DB00997;DB01229	0.0170035	Positive
79	DB00072;DB00544	0.017429	Random
80	DB00072;DB00531	0.017429	Random
81	DB01060;DB01211	0.0185177	Positive
82	DB00741;DB00994	0.0185177	Positive
83	DB00741;DB00781	0.0185177	Positive
84	DB00222;DB00412	0.0185177	Positive
85	DB00273;DB00776	0.0185177	Positive
86	DB01173;DB00328	0.0185177	Random
87	DB00275;DB01029	0.0185177	Random
88	DB00275;DB00796	0.0185177	Random
89	DB00275;DB00790	0.0185177	Random
90	DB00177;DB01029	0.0185177	Random
91	DB00177;DB00796	0.0185177	Random
92	DB00177;DB00790	0.0185177	Random
93	DB01029;DB00966	0.0185177	Random
94	DB01029;DB00796	0.0185177	Random
95	DB01029;DB00178	0.0185177	Random
96	DB00966;DB00796	0.0185177	Random
97	DB00966;DB00790	0.0185177	Random
98	DB00796;DB01258	0.0185177	Random
99	DB00355;DB00649	0.0185177	Random
100	DB00705;DB00649	0.0185177	Random
101	DB00091;DB00619	0.0185177	Random
102	DB00877;DB00853	0.0185177	Random
103	DB00564;DB01202	0.0185177	Random
104	DB00300;DB00649	0.0276462	Random
105	DB00497;DB01173	0.0276462	Random
106	DB01173;DB00433	0.0276462	Random
107	DB01211;DB00207	0.0276462	Random
108	DB00207;DB00479	0.0276462	Random
109	DB00853;DB00987	0.0276462	Random
110	DB00480;DB01042	0.0276462	Random
111	DB00072;DB01229	0.027761	Positive
112	DB00997;DB00958	0.0357689	Random
113	DB00433;DB00201	0.0366877	Positive
114	DB00709;DB00879	0.0366877	Random
115	DB00709;DB00625	0.0366877	Random
116	DB00709;DB00355	0.0366877	Random
117	DB00709;DB00705	0.0366877	Random
118	DB00275;DB00584	0.0366877	Random
119	DB00177;DB00584	0.0366877	Random
120	DB01029;DB00584	0.0366877	Random
121	DB00966;DB00584	0.0366877	Random
122	DB00584;DB00796	0.0366877	Random
123	DB00537;DB00684	0.0366877	Random
124	DB00537;DB01015	0.0366877	Random
125	DB00537;DB01155	0.0366877	Random
126	DB00526;DB00853	0.0366877	Random
127	DB00762;DB00853	0.0366877	Random
128	DB00207;DB00615	0.0366877	Random
129	DB00853;DB00441	0.0366877	Random
130	DB00480;DB00441	0.0366877	Random
131	DB00398;DB00441	0.0366877	Random
132	DB00996;DB01202	0.0366877	Random
133	DB00526;DB00762	0.0410799	Positive
134	DB00709;DB00238	0.0410799	Positive
135	DB00438;DB00560	0.0410799	Random
136	DB00987;DB01042	0.0410799	Random
137	DB00188;DB00958	0.0434089	Positive
138	DB00316;DB00497	0.0456423	Positive
139	DB00544;DB00853	0.0456423	Random
140	DB00544;DB01101	0.0456423	Random
141	DB00398;DB00531	0.0456423	Random
142	DB00188;DB00997	0.0515025	Random
143	DB00188;DB01229	0.0515025	Random
144	DB00563;DB00544	0.0542564	Positive
145	DB00300;DB00238	0.0542564	Random
146	DB01211;DB00615	0.0542564	Random
147	DB00537;DB00994	0.0542564	Random
148	DB00537;DB00781	0.0542564	Random
149	DB00526;DB00987	0.0542564	Random
150	DB00762;DB00987	0.0542564	Random
151	DB00563;DB00002	0.0542564	Random
152	DB00112;DB00441	0.0542564	Random
153	DB00441;DB00002	0.0542564	Random
154	DB00441;DB01042	0.0542564	Random
155	DB01042;DB00541	0.0542564	Random
156	DB00331;DB00412	0.0545099	Positive
157	DB00853;DB01248	0.0545099	Random
158	DB00398;DB01248	0.0545099	Random
159	DB00945;DB00497	0.0632906	Positive
160	DB01229;DB00002	0.0632906	Positive
161	DB00112;DB01229	0.0632906	Positive
162	DB01248;DB00762	0.0671777	Positive
163	DB00544;DB00987	0.0671777	Random
164	DB00073;DB01042	0.0671777	Random
165	DB00112;DB00531	0.0671777	Random
166	DB00002;DB00531	0.0671777	Random
167	DB00531;DB01042	0.0671777	Random
168	DB00526;DB00441	0.0713182	Random
169	DB00762;DB00441	0.0713182	Random
170	DB01041;DB00441	0.0713182	Random
171	DB01041;DB00541	0.0713182	Random
172	DB00958;DB00002	0.0719844	Positive
173	DB00112;DB00958	0.0719844	Positive
174	DB00530;DB01229	0.0719844	Random
175	DB00997;DB00398	0.0719844	Random
176	DB00316;DB00433	0.0798455	Random
177	DB00741;DB01234	0.0798455	Random
178	DB01248;DB00112	0.0798455	Random
179	DB01248;DB00987	0.0798455	Random
180	DB00987;DB00515	0.0805912	Positive
181	DB00530;DB00958	0.0805912	Random
182	DB00480;DB00958	0.0805912	Random
183	DB00958;DB01101	0.0805912	Random
184	DB00316;DB00201	0.0878802	Positive
185	DB01248;DB00544	0.0878802	Positive
186	DB00526;DB00544	0.0878802	Random
187	DB00544;DB00441	0.0878802	Random
188	DB01041;DB00073	0.0878802	Random
189	DB01041;DB00531	0.0878802	Random
190	DB00515;DB00480	0.0891111	Random
191	DB00515;DB00619	0.0891111	Random
192	DB00072;DB00853	0.0891111	Random
193	DB00072;DB00480	0.0891111	Random
194	DB00072;DB01101	0.0891111	Random
195	DB00188;DB00853	0.097544	Random
196	DB00188;DB00398	0.097544	Random
197	DB00563;DB01248	0.10395	Random
198	DB00945;DB00433	0.104428	Random
199	DB00997;DB00112	0.104428	Random
200	DB00997;DB00002	0.104428	Random
201	DB00997;DB01042	0.104428	Random
202	DB00515;DB00526	0.116346	Positive
203	DB00958;DB00987	0.116346	Random
204	DB00958;DB01042	0.116346	Random
205	DB01229;DB00531	0.119534	Positive
206	DB00515;DB00002	0.128019	Random
207	DB00515;DB01042	0.128019	Random
208	DB00072;DB01042	0.128019	Random
209	DB00997;DB01041	0.13464	Random
210	DB00997;DB00441	0.13464	Random
211	DB00188;DB00112	0.139447	Random
212	DB00188;DB00002	0.139447	Random
213	DB00515;DB00544	0.149275	Positive
214	DB00762;DB00958	0.149275	Random
215	DB01041;DB00958	0.149275	Random
216	DB00999;DB00178	0.15414	Random
217	DB00999;DB01258	0.15414	Random
218	DB01248;DB00958	0.162716	Positive
219	DB01229;DB00544	0.162716	Random
220	DB00526;DB00072	0.163445	Random
221	DB00515;DB00563	0.163445	Random
222	DB00515;DB01041	0.163445	Random
223	DB00072;DB01041	0.163445	Random
224	DB00072;DB00541	0.163445	Random
225	DB00526;DB00188	0.177159	Random
226	DB00762;DB00188	0.177159	Random
227	DB00188;DB00541	0.177159	Random
228	DB00958;DB00531	0.179519	Random
229	DB00997;DB01248	0.188751	Random
230	DB00331;DB00635	0.191761	Random
231	DB00072;DB00073	0.195592	Random
232	DB00188;DB00544	0.210953	Random
233	DB00188;DB00073	0.210953	Random
234	DB00188;DB00531	0.210953	Random
235	DB00072;DB00997	0.232498	Positive
236	DB00515;DB00997	0.274234	Random
237	DB00515;DB01229	0.274234	Random
238	DB00999;DB01234	0.58796	Random
239	DB00945;DB00331	0.763923	Random
240	DB00945;DB00635	0.763923	Random
241	DB00641;DB00999	0.76829	Random
242	DB00999;DB00741	0.76829	Random
243	DB00584;DB00999	0.78011	Positive
244	DB00515;DB00073	0.78628	Random
245	DB00515;DB00531	0.78628	Random
246	DB00945;DB01234	0.794327	Random
247	DB00073;DB00958	0.805839	Random
248	DB00188;DB00563	0.809293	Random
249	DB01234;DB00331	0.817921	Random
250	DB00515;DB00541	0.825399	Random
251	DB00072;DB00563	0.825399	Random
252	DB00997;DB00544	0.825786	Random
253	DB00373;DB00999	0.839209	Random
254	DB00999;DB00627	0.839209	Random
255	DB00999;DB00860	0.839209	Random
256	DB00999;DB01241	0.839209	Random
257	DB00999;DB01098	0.839209	Random
258	DB00999;DB00328	0.839209	Random
259	DB00999;DB00790	0.839209	Random
260	DB00526;DB00958	0.841743	Random
261	DB00563;DB00958	0.841743	Random
262	DB00958;DB00541	0.841743	Random
263	DB00381;DB01234	0.842096	Random
264	DB00188;DB01033	0.853583	Random
265	DB00945;DB00448	0.858329	Random
266	DB00945;DB00996	0.858329	Random
267	DB00526;DB00997	0.858329	Random
268	DB00526;DB01229	0.858329	Random
269	DB00762;DB00997	0.858329	Random
270	DB00762;DB01229	0.858329	Random
271	DB00997;DB00563	0.858329	Random
272	DB01229;DB00563	0.858329	Random
273	DB01229;DB01041	0.858329	Random
274	DB00515;DB01033	0.86626	Random
275	DB00515;DB00112	0.86626	Random
276	DB00072;DB01033	0.86626	Random
277	DB00073;DB01248	0.866864	Random
278	DB01248;DB00531	0.866864	Random
279	DB00448;DB00331	0.875159	Random
280	DB00448;DB00635	0.875159	Random
281	DB00958;DB01033	0.879062	Random
282	DB00544;DB00073	0.888007	Random
283	DB00544;DB00531	0.888007	Random
284	DB00945;DB00741	0.891989	Random
285	DB00945;DB00994	0.891989	Random
286	DB00945;DB00781	0.891989	Random
287	DB00945;DB00412	0.891989	Random
288	DB00945;DB00222	0.891989	Random
289	DB00945;DB00273	0.891989	Random
290	DB00945;DB00776	0.891989	Random
291	DB00997;DB01033	0.891989	Random
292	DB00997;DB00987	0.891989	Random
293	DB01229;DB01033	0.891989	Random
294	DB01229;DB00987	0.891989	Random
295	DB01229;DB01042	0.891989	Random
296	DB00316;DB00996	0.892235	Random
297	DB00448;DB01234	0.892235	Random
298	DB00381;DB00584	0.892235	Random
299	DB00584;DB01234	0.892235	Random
300	DB01041;DB01248	0.892235	Random
301	DB01248;DB00541	0.892235	Random
302	DB00783;DB00188	0.900065	Random
303	DB00530;DB00188	0.900065	Random
304	DB00188;DB00091	0.900065	Random
305	DB00188;DB00877	0.900065	Random
306	DB00188;DB00619	0.900065	Random
307	DB00188;DB01101	0.900065	Random
308	DB00741;DB00331	0.905043	Random
309	DB00741;DB00635	0.905043	Random
310	DB00994;DB00331	0.905043	Random
311	DB00994;DB00635	0.905043	Random
312	DB00781;DB00331	0.905043	Random
313	DB00781;DB00635	0.905043	Random
314	DB00412;DB00635	0.905043	Random
315	DB00222;DB00635	0.905043	Random
316	DB00783;DB00515	0.908933	Random
317	DB00783;DB00072	0.908933	Random
318	DB00515;DB00530	0.908933	Random
319	DB00515;DB00091	0.908933	Random
320	DB00515;DB00877	0.908933	Random
321	DB00515;DB00398	0.908933	Random
322	DB00530;DB00072	0.908933	Random
323	DB00072;DB00091	0.908933	Random
324	DB00072;DB00877	0.908933	Random
325	DB00072;DB00619	0.908933	Random
326	DB00709;DB00951	0.90956	Random
327	DB00709;DB00330	0.90956	Random
328	DB00201;DB00996	0.90956	Random
329	DB00537;DB00951	0.90956	Random
330	DB00537;DB00330	0.90956	Random
331	DB00951;DB00238	0.90956	Random
332	DB00526;DB00073	0.90956	Random
333	DB00526;DB00531	0.90956	Random
334	DB00762;DB00073	0.90956	Random
335	DB00762;DB00531	0.90956	Random
336	DB00238;DB00330	0.90956	Random
337	DB00563;DB00073	0.90956	Random
338	DB00563;DB00531	0.90956	Random
339	DB00544;DB01041	0.90956	Random
340	DB00544;DB00541	0.90956	Random
341	DB00073;DB00441	0.90956	Random
342	DB00441;DB00531	0.90956	Random
343	DB00783;DB00958	0.917844	Random
344	DB00091;DB00958	0.917844	Random
345	DB00877;DB00958	0.917844	Random
346	DB00853;DB00958	0.917844	Random
347	DB00958;DB00619	0.917844	Random
348	DB00316;DB00273	0.918223	Random
349	DB00316;DB00776	0.918223	Random
350	DB00641;DB00381	0.918223	Random
351	DB00641;DB01234	0.918223	Random
352	DB00381;DB00741	0.918223	Random
353	DB01234;DB00994	0.918223	Random
354	DB01234;DB00781	0.918223	Random
355	DB01234;DB00412	0.918223	Random
356	DB01234;DB00222	0.918223	Random
357	DB01234;DB00479	0.918223	Random
358	DB01033;DB01248	0.918223	Random
359	DB01248;DB01042	0.918223	Random
360	DB00945;DB00321	0.926799	Random
361	DB00945;DB00572	0.926799	Random
362	DB00945;DB01132	0.926799	Random
363	DB00945;DB00860	0.926799	Random
364	DB00945;DB00915	0.926799	Random
365	DB00945;DB00564	0.926799	Random
366	DB00945;DB01202	0.926799	Random
367	DB00783;DB00997	0.926799	Random
368	DB00783;DB01229	0.926799	Random
369	DB00530;DB00997	0.926799	Random
370	DB00091;DB00997	0.926799	Random
371	DB00091;DB01229	0.926799	Random
372	DB00877;DB00997	0.926799	Random
373	DB00877;DB01229	0.926799	Random
374	DB00997;DB00853	0.926799	Random
375	DB00997;DB00480	0.926799	Random
376	DB00997;DB00619	0.926799	Random
377	DB00997;DB01101	0.926799	Random
378	DB01229;DB00853	0.926799	Random
379	DB01229;DB00480	0.926799	Random
380	DB01229;DB00619	0.926799	Random
381	DB01229;DB01101	0.926799	Random
382	DB00709;DB00537	0.927136	Random
383	DB00709;DB00615	0.927136	Random
384	DB00537;DB00238	0.927136	Random
385	DB00537;DB00615	0.927136	Random
386	DB00526;DB00563	0.927136	Random
387	DB00526;DB01041	0.927136	Random
388	DB00526;DB00541	0.927136	Random
389	DB00762;DB00563	0.927136	Random
390	DB00762;DB01041	0.927136	Random
391	DB00762;DB00541	0.927136	Random
392	DB00238;DB00615	0.927136	Random
393	DB00563;DB01041	0.927136	Random
394	DB00563;DB00441	0.927136	Random
395	DB00563;DB00541	0.927136	Random
396	DB00441;DB00541	0.927136	Random
397	DB00537;DB01234	0.931531	Positive
398	DB00300;DB00951	0.931531	Random
399	DB00300;DB00330	0.931531	Random
400	DB00201;DB00273	0.931531	Random
401	DB00201;DB00776	0.931531	Random
402	DB01060;DB00951	0.931531	Random
403	DB01060;DB00330	0.931531	Random
404	DB01211;DB00951	0.931531	Random
405	DB01211;DB00330	0.931531	Random
406	DB00994;DB00951	0.931531	Random
407	DB00994;DB00330	0.931531	Random
408	DB00781;DB00951	0.931531	Random
409	DB00781;DB00330	0.931531	Random
410	DB00951;DB00440	0.931531	Random
411	DB00951;DB00438	0.931531	Random
412	DB00951;DB00560	0.931531	Random
413	DB00951;DB00479	0.931531	Random
414	DB00440;DB00330	0.931531	Random
415	DB00438;DB00330	0.931531	Random
416	DB00544;DB01033	0.931531	Random
417	DB00544;DB00112	0.931531	Random
418	DB00544;DB01042	0.931531	Random
419	DB00073;DB01033	0.931531	Random
420	DB00073;DB00112	0.931531	Random
421	DB00073;DB00987	0.931531	Random
422	DB00073;DB00002	0.931531	Random
423	DB01033;DB00531	0.931531	Random
424	DB00560;DB00330	0.931531	Random
425	DB00479;DB00330	0.931531	Random
426	DB00987;DB00531	0.931531	Random
427	DB00572;DB00331	0.935797	Random
428	DB00572;DB00635	0.935797	Random
429	DB00331;DB00860	0.935797	Random
430	DB01132;DB00635	0.935797	Random
431	DB00860;DB00635	0.935797	Random
432	DB00316;DB00321	0.944838	Random
433	DB00316;DB00572	0.944838	Random
434	DB00316;DB00915	0.944838	Random
435	DB00316;DB00564	0.944838	Random
436	DB00316;DB01202	0.944838	Random
437	DB00572;DB01234	0.944838	Random
438	DB00373;DB00381	0.944838	Random
439	DB00373;DB01234	0.944838	Random
440	DB00586;DB01234	0.944838	Random
441	DB00783;DB01248	0.944838	Random
442	DB00381;DB01029	0.944838	Random
443	DB00381;DB00796	0.944838	Random
444	DB00381;DB00627	0.944838	Random
445	DB00381;DB00860	0.944838	Random
446	DB00381;DB00178	0.944838	Random
447	DB00381;DB01241	0.944838	Random
448	DB00381;DB01098	0.944838	Random
449	DB00381;DB00328	0.944838	Random
450	DB00381;DB01258	0.944838	Random
451	DB00275;DB01234	0.944838	Random
452	DB00177;DB01234	0.944838	Random
453	DB01029;DB01234	0.944838	Random
454	DB00966;DB01234	0.944838	Random
455	DB00796;DB01234	0.944838	Random
456	DB01234;DB00627	0.944838	Random
457	DB01234;DB01132	0.944838	Random
458	DB01234;DB00860	0.944838	Random
459	DB01234;DB00178	0.944838	Random
460	DB01234;DB01241	0.944838	Random
461	DB01234;DB01098	0.944838	Random
462	DB01234;DB00328	0.944838	Random
463	DB01234;DB00790	0.944838	Random
464	DB01234;DB01258	0.944838	Random
465	DB00530;DB01248	0.944838	Random
466	DB00091;DB01248	0.944838	Random
467	DB00877;DB01248	0.944838	Random
468	DB00480;DB01248	0.944838	Random
469	DB01248;DB00619	0.944838	Random
470	DB00709;DB01060	0.944966	Random
471	DB00709;DB01211	0.944966	Random
472	DB00709;DB00994	0.944966	Random
473	DB00709;DB00781	0.944966	Random
474	DB00709;DB00339	0.944966	Random
475	DB00709;DB01045	0.944966	Random
476	DB00709;DB00440	0.944966	Random
477	DB00709;DB00438	0.944966	Random
478	DB00709;DB00560	0.944966	Random
479	DB00709;DB00479	0.944966	Random
480	DB00709;DB00845	0.944966	Random
481	DB00300;DB00537	0.944966	Random
482	DB00300;DB00615	0.944966	Random
483	DB00497;DB00996	0.944966	Random
484	DB01060;DB00537	0.944966	Random
485	DB01060;DB00238	0.944966	Random
486	DB01060;DB00615	0.944966	Random
487	DB01211;DB00537	0.944966	Random
488	DB01211;DB00238	0.944966	Random
489	DB00448;DB00741	0.944966	Random
490	DB00448;DB00994	0.944966	Random
491	DB00448;DB00781	0.944966	Random
492	DB00448;DB00412	0.944966	Random
493	DB00448;DB00222	0.944966	Random
494	DB00641;DB00584	0.944966	Random
495	DB00584;DB00741	0.944966	Random
496	DB00537;DB00339	0.944966	Random
497	DB00537;DB01045	0.944966	Random
498	DB00537;DB00438	0.944966	Random
499	DB00537;DB00560	0.944966	Random
500	DB00537;DB00479	0.944966	Random
501	DB00537;DB00845	0.944966	Random
502	DB00994;DB00238	0.944966	Random
503	DB00994;DB00615	0.944966	Random
504	DB00781;DB00238	0.944966	Random
505	DB00781;DB00615	0.944966	Random
506	DB00339;DB00238	0.944966	Random
507	DB01045;DB00238	0.944966	Random
508	DB00440;DB00238	0.944966	Random
509	DB00440;DB00615	0.944966	Random
510	DB00526;DB01033	0.944966	Random
511	DB00526;DB00112	0.944966	Random
512	DB00526;DB00002	0.944966	Random
513	DB00526;DB01042	0.944966	Random
514	DB00762;DB01033	0.944966	Random
515	DB00762;DB00112	0.944966	Random
516	DB00762;DB00002	0.944966	Random
517	DB00762;DB01042	0.944966	Random
518	DB00238;DB00438	0.944966	Random
519	DB00238;DB00560	0.944966	Random
520	DB00238;DB00479	0.944966	Random
521	DB00238;DB00845	0.944966	Random
522	DB00438;DB00615	0.944966	Random
523	DB00563;DB01033	0.944966	Random
524	DB00563;DB00112	0.944966	Random
525	DB00563;DB00987	0.944966	Random
526	DB00563;DB01042	0.944966	Random
527	DB01041;DB01033	0.944966	Random
528	DB01041;DB00112	0.944966	Random
529	DB01041;DB00002	0.944966	Random
530	DB01033;DB00441	0.944966	Random
531	DB01033;DB00541	0.944966	Random
532	DB00615;DB00560	0.944966	Random
533	DB00615;DB00479	0.944966	Random
534	DB00433;DB00996	0.944966	Random
535	DB00112;DB00541	0.944966	Random
536	DB00987;DB00541	0.944966	Random
537	DB00002;DB00541	0.944966	Random
538	DB00879;DB00951	0.953923	Random
539	DB00879;DB00330	0.953923	Random
540	DB00625;DB00951	0.953923	Random
541	DB00625;DB00330	0.953923	Random
542	DB00201;DB00321	0.953923	Random
543	DB00201;DB00572	0.953923	Random
544	DB00201;DB00915	0.953923	Random
545	DB00201;DB00564	0.953923	Random
546	DB00201;DB01202	0.953923	Random
547	DB00783;DB00544	0.953923	Random
548	DB00783;DB00073	0.953923	Random
549	DB00783;DB00531	0.953923	Random
550	DB00684;DB00951	0.953923	Random
551	DB00684;DB00330	0.953923	Random
552	DB00951;DB01015	0.953923	Random
553	DB00951;DB00355	0.953923	Random
554	DB00951;DB00705	0.953923	Random
555	DB00951;DB00207	0.953923	Random
556	DB00951;DB00649	0.953923	Random
557	DB00951;DB00198	0.953923	Random
558	DB00951;DB00811	0.953923	Random
559	DB00951;DB01155	0.953923	Random
560	DB01015;DB00330	0.953923	Random
561	DB00530;DB00544	0.953923	Random
562	DB00530;DB00073	0.953923	Random
563	DB00530;DB00531	0.953923	Random
564	DB00355;DB00330	0.953923	Random
565	DB00705;DB00330	0.953923	Random
566	DB00207;DB00330	0.953923	Random
567	DB00091;DB00544	0.953923	Random
568	DB00091;DB00073	0.953923	Random
569	DB00091;DB00531	0.953923	Random
570	DB00877;DB00544	0.953923	Random
571	DB00877;DB00073	0.953923	Random
572	DB00877;DB00531	0.953923	Random
573	DB00544;DB00480	0.953923	Random
574	DB00544;DB00398	0.953923	Random
575	DB00544;DB00619	0.953923	Random
576	DB00649;DB00330	0.953923	Random
577	DB00853;DB00073	0.953923	Random
578	DB00853;DB00531	0.953923	Random
579	DB00480;DB00073	0.953923	Random
580	DB00480;DB00531	0.953923	Random
581	DB00073;DB00398	0.953923	Random
582	DB00073;DB00619	0.953923	Random
583	DB00073;DB01101	0.953923	Random
584	DB00198;DB00330	0.953923	Random
585	DB00811;DB00330	0.953923	Random
586	DB00619;DB00531	0.953923	Random
587	DB01101;DB00531	0.953923	Random
588	DB01155;DB00330	0.953923	Random
589	DB00300;DB01060	0.95853	Random
590	DB00300;DB01211	0.95853	Random
591	DB00300;DB00994	0.95853	Random
592	DB00300;DB00781	0.95853	Random
593	DB00300;DB00339	0.95853	Random
594	DB00300;DB01045	0.95853	Random
595	DB00300;DB00440	0.95853	Random
596	DB00300;DB00438	0.95853	Random
597	DB00300;DB00560	0.95853	Random
598	DB00300;DB00479	0.95853	Random
599	DB00300;DB00845	0.95853	Random
600	DB00497;DB00433	0.95853	Random
601	DB00497;DB00273	0.95853	Random
602	DB00497;DB00776	0.95853	Random
603	DB01060;DB00994	0.95853	Random
604	DB01060;DB00781	0.95853	Random
605	DB01060;DB00339	0.95853	Random
606	DB01060;DB01045	0.95853	Random
607	DB01060;DB00440	0.95853	Random
608	DB01060;DB00438	0.95853	Random
609	DB01060;DB00560	0.95853	Random
610	DB01060;DB00479	0.95853	Random
611	DB01060;DB00845	0.95853	Random
612	DB01211;DB00994	0.95853	Random
613	DB01211;DB00781	0.95853	Random
614	DB01211;DB00339	0.95853	Random
615	DB01211;DB01045	0.95853	Random
616	DB01211;DB00440	0.95853	Random
617	DB01211;DB00438	0.95853	Random
618	DB01211;DB00560	0.95853	Random
619	DB01211;DB00479	0.95853	Random
620	DB01211;DB00845	0.95853	Random
621	DB00641;DB00741	0.95853	Random
622	DB00741;DB00412	0.95853	Random
623	DB00741;DB00222	0.95853	Random
624	DB00741;DB00479	0.95853	Random
625	DB00994;DB00339	0.95853	Random
626	DB00994;DB01045	0.95853	Random
627	DB00994;DB00412	0.95853	Random
628	DB00994;DB00222	0.95853	Random
629	DB00994;DB00440	0.95853	Random
630	DB00994;DB00438	0.95853	Random
631	DB00994;DB00560	0.95853	Random
632	DB00994;DB00479	0.95853	Random
633	DB00994;DB00845	0.95853	Random
634	DB00781;DB00339	0.95853	Random
635	DB00781;DB01045	0.95853	Random
636	DB00781;DB00412	0.95853	Random
637	DB00781;DB00222	0.95853	Random
638	DB00781;DB00440	0.95853	Random
639	DB00781;DB00438	0.95853	Random
640	DB00781;DB00560	0.95853	Random
641	DB00781;DB00479	0.95853	Random
642	DB00781;DB00845	0.95853	Random
643	DB00339;DB00440	0.95853	Random
644	DB00339;DB00438	0.95853	Random
645	DB00339;DB00560	0.95853	Random
646	DB00339;DB00479	0.95853	Random
647	DB01045;DB00440	0.95853	Random
648	DB01045;DB00438	0.95853	Random
649	DB01045;DB00560	0.95853	Random
650	DB01045;DB00479	0.95853	Random
651	DB00440;DB00438	0.95853	Random
652	DB00440;DB00560	0.95853	Random
653	DB00440;DB00479	0.95853	Random
654	DB00440;DB00845	0.95853	Random
655	DB00438;DB00845	0.95853	Random
656	DB01033;DB00112	0.95853	Random
657	DB01033;DB00987	0.95853	Random
658	DB01033;DB00002	0.95853	Random
659	DB01033;DB01042	0.95853	Random
660	DB00433;DB00273	0.95853	Random
661	DB00433;DB00776	0.95853	Random
662	DB00560;DB00845	0.95853	Random
663	DB00479;DB00845	0.95853	Random
664	DB00112;DB00987	0.95853	Random
665	DB00112;DB01042	0.95853	Random
666	DB00987;DB00002	0.95853	Random
667	DB00002;DB01042	0.95853	Random
668	DB00002;DB00544	0.963052	Positive
669	DB00709;DB00684	0.963052	Random
670	DB00709;DB01015	0.963052	Random
671	DB00709;DB00207	0.963052	Random
672	DB00709;DB00198	0.963052	Random
673	DB00709;DB00811	0.963052	Random
674	DB00709;DB01155	0.963052	Random
675	DB00879;DB00537	0.963052	Random
676	DB00879;DB00238	0.963052	Random
677	DB00879;DB00615	0.963052	Random
678	DB00625;DB00537	0.963052	Random
679	DB00625;DB00238	0.963052	Random
680	DB00625;DB00615	0.963052	Random
681	DB01173;DB00996	0.963052	Random
682	DB00321;DB00996	0.963052	Random
683	DB00448;DB00572	0.963052	Random
684	DB00448;DB01132	0.963052	Random
685	DB00448;DB00860	0.963052	Random
686	DB00572;DB00537	0.963052	Random
687	DB00572;DB00996	0.963052	Random
688	DB00373;DB00584	0.963052	Random
689	DB00373;DB00537	0.963052	Random
690	DB00586;DB00537	0.963052	Random
691	DB00783;DB00526	0.963052	Random
692	DB00783;DB00762	0.963052	Random
693	DB00783;DB00563	0.963052	Random
694	DB00783;DB01041	0.963052	Random
695	DB00783;DB00441	0.963052	Random
696	DB00783;DB00541	0.963052	Random
697	DB00584;DB00627	0.963052	Random
698	DB00584;DB00860	0.963052	Random
699	DB00584;DB00178	0.963052	Random
700	DB00584;DB01241	0.963052	Random
701	DB00584;DB01098	0.963052	Random
702	DB00584;DB00328	0.963052	Random
703	DB00584;DB00790	0.963052	Random
704	DB00584;DB01258	0.963052	Random
705	DB00537;DB00860	0.963052	Random
706	DB00537;DB00355	0.963052	Random
707	DB00537;DB00705	0.963052	Random
708	DB00537;DB00207	0.963052	Random
709	DB00537;DB00649	0.963052	Random
710	DB00537;DB00198	0.963052	Random
711	DB00537;DB00811	0.963052	Random
712	DB00684;DB00238	0.963052	Random
713	DB00684;DB00615	0.963052	Random
714	DB01015;DB00238	0.963052	Random
715	DB01015;DB00615	0.963052	Random
716	DB00526;DB00530	0.963052	Random
717	DB00526;DB00091	0.963052	Random
718	DB00526;DB00877	0.963052	Random
719	DB00526;DB00480	0.963052	Random
720	DB00526;DB00398	0.963052	Random
721	DB00526;DB00619	0.963052	Random
722	DB00762;DB00530	0.963052	Random
723	DB00762;DB00091	0.963052	Random
724	DB00762;DB00877	0.963052	Random
725	DB00762;DB00480	0.963052	Random
726	DB00762;DB00398	0.963052	Random
727	DB00762;DB00619	0.963052	Random
728	DB00530;DB00563	0.963052	Random
729	DB00530;DB01041	0.963052	Random
730	DB00530;DB00441	0.963052	Random
731	DB00530;DB00541	0.963052	Random
732	DB00355;DB00615	0.963052	Random
733	DB00238;DB00207	0.963052	Random
734	DB00238;DB00198	0.963052	Random
735	DB00238;DB00811	0.963052	Random
736	DB00238;DB01155	0.963052	Random
737	DB00705;DB00615	0.963052	Random
738	DB00091;DB00563	0.963052	Random
739	DB00091;DB01041	0.963052	Random
740	DB00091;DB00441	0.963052	Random
741	DB00091;DB00541	0.963052	Random
742	DB00877;DB00563	0.963052	Random
743	DB00877;DB01041	0.963052	Random
744	DB00877;DB00441	0.963052	Random
745	DB00877;DB00541	0.963052	Random
746	DB00563;DB00853	0.963052	Random
747	DB00563;DB00480	0.963052	Random
748	DB00563;DB00398	0.963052	Random
749	DB00563;DB00619	0.963052	Random
750	DB00563;DB01101	0.963052	Random
751	DB00649;DB00615	0.963052	Random
752	DB00853;DB01041	0.963052	Random
753	DB00853;DB00541	0.963052	Random
754	DB00480;DB00541	0.963052	Random
755	DB01041;DB00398	0.963052	Random
756	DB01041;DB00619	0.963052	Random
757	DB01041;DB01101	0.963052	Random
758	DB00398;DB00541	0.963052	Random
759	DB00615;DB00198	0.963052	Random
760	DB00615;DB00811	0.963052	Random
761	DB00615;DB01155	0.963052	Random
762	DB00915;DB00996	0.963052	Random
763	DB00441;DB00619	0.963052	Random
764	DB00441;DB01101	0.963052	Random
765	DB00619;DB00541	0.963052	Random
766	DB01101;DB00541	0.963052	Random
767	DB00537;DB00741	0.972223	Positive
768	DB00537;DB00440	0.972223	Positive
769	DB00776;DB00996	0.972223	Positive
770	DB00300;DB00709	0.972223	Positive
771	DB00879;DB01060	0.972223	Random
772	DB00879;DB01211	0.972223	Random
773	DB00879;DB00994	0.972223	Random
774	DB00879;DB00781	0.972223	Random
775	DB00879;DB00339	0.972223	Random
776	DB00879;DB01045	0.972223	Random
777	DB00879;DB00440	0.972223	Random
778	DB00879;DB00438	0.972223	Random
779	DB00879;DB00560	0.972223	Random
780	DB00879;DB00479	0.972223	Random
781	DB00879;DB00845	0.972223	Random
782	DB00300;DB00684	0.972223	Random
783	DB00300;DB01015	0.972223	Random
784	DB00300;DB00355	0.972223	Random
785	DB00300;DB00705	0.972223	Random
786	DB00300;DB00207	0.972223	Random
787	DB00300;DB00198	0.972223	Random
788	DB00300;DB00811	0.972223	Random
789	DB00300;DB01155	0.972223	Random
790	DB00625;DB01060	0.972223	Random
791	DB00625;DB01211	0.972223	Random
792	DB00625;DB00994	0.972223	Random
793	DB00625;DB00781	0.972223	Random
794	DB00625;DB00339	0.972223	Random
795	DB00625;DB01045	0.972223	Random
796	DB00625;DB00440	0.972223	Random
797	DB00625;DB00438	0.972223	Random
798	DB00625;DB00560	0.972223	Random
799	DB00625;DB00479	0.972223	Random
800	DB00625;DB00845	0.972223	Random
801	DB00497;DB00321	0.972223	Random
802	DB00497;DB00572	0.972223	Random
803	DB00497;DB00915	0.972223	Random
804	DB00497;DB00564	0.972223	Random
805	DB00497;DB01202	0.972223	Random
806	DB01173;DB00273	0.972223	Random
807	DB01173;DB00776	0.972223	Random
808	DB00321;DB00433	0.972223	Random
809	DB00321;DB00273	0.972223	Random
810	DB00321;DB00776	0.972223	Random
811	DB01060;DB00684	0.972223	Random
812	DB01060;DB01015	0.972223	Random
813	DB01060;DB00355	0.972223	Random
814	DB01060;DB00705	0.972223	Random
815	DB01060;DB00207	0.972223	Random
816	DB01060;DB00649	0.972223	Random
817	DB01060;DB00198	0.972223	Random
818	DB01060;DB00811	0.972223	Random
819	DB01060;DB01155	0.972223	Random
820	DB01211;DB00684	0.972223	Random
821	DB01211;DB01015	0.972223	Random
822	DB01211;DB00355	0.972223	Random
823	DB01211;DB00705	0.972223	Random
824	DB01211;DB00649	0.972223	Random
825	DB01211;DB00198	0.972223	Random
826	DB01211;DB00811	0.972223	Random
827	DB01211;DB01155	0.972223	Random
828	DB00572;DB00741	0.972223	Random
829	DB00572;DB00994	0.972223	Random
830	DB00572;DB00781	0.972223	Random
831	DB00572;DB00412	0.972223	Random
832	DB00572;DB00222	0.972223	Random
833	DB00572;DB00433	0.972223	Random
834	DB00572;DB00479	0.972223	Random
835	DB00572;DB00273	0.972223	Random
836	DB00572;DB00776	0.972223	Random
837	DB00373;DB00641	0.972223	Random
838	DB00373;DB00741	0.972223	Random
839	DB00373;DB00994	0.972223	Random
840	DB00373;DB00781	0.972223	Random
841	DB00373;DB00479	0.972223	Random
842	DB00586;DB00741	0.972223	Random
843	DB00586;DB00994	0.972223	Random
844	DB00586;DB00781	0.972223	Random
845	DB00586;DB00479	0.972223	Random
846	DB00783;DB01033	0.972223	Random
847	DB00783;DB00112	0.972223	Random
848	DB00783;DB00987	0.972223	Random
849	DB00783;DB00002	0.972223	Random
850	DB00783;DB01042	0.972223	Random
851	DB00641;DB00275	0.972223	Random
852	DB00641;DB00177	0.972223	Random
853	DB00641;DB01029	0.972223	Random
854	DB00641;DB00966	0.972223	Random
855	DB00641;DB00796	0.972223	Random
856	DB00641;DB00860	0.972223	Random
857	DB00641;DB00178	0.972223	Random
858	DB00641;DB01241	0.972223	Random
859	DB00641;DB01098	0.972223	Random
860	DB00641;DB00328	0.972223	Random
861	DB00641;DB00790	0.972223	Random
862	DB00641;DB01258	0.972223	Random
863	DB00275;DB00741	0.972223	Random
864	DB00177;DB00741	0.972223	Random
865	DB01029;DB00741	0.972223	Random
866	DB00966;DB00741	0.972223	Random
867	DB00796;DB00741	0.972223	Random
868	DB00741;DB00684	0.972223	Random
869	DB00741;DB00627	0.972223	Random
870	DB00741;DB01132	0.972223	Random
871	DB00741;DB00178	0.972223	Random
872	DB00741;DB01241	0.972223	Random
873	DB00741;DB01098	0.972223	Random
874	DB00741;DB00328	0.972223	Random
875	DB00741;DB00790	0.972223	Random
876	DB00741;DB01258	0.972223	Random
877	DB00684;DB00994	0.972223	Random
878	DB00684;DB00781	0.972223	Random
879	DB00684;DB00339	0.972223	Random
880	DB00684;DB01045	0.972223	Random
881	DB00684;DB00440	0.972223	Random
882	DB00684;DB00438	0.972223	Random
883	DB00684;DB00560	0.972223	Random
884	DB00684;DB00479	0.972223	Random
885	DB00684;DB00845	0.972223	Random
886	DB00994;DB01132	0.972223	Random
887	DB00994;DB01015	0.972223	Random
888	DB00994;DB00355	0.972223	Random
889	DB00994;DB00705	0.972223	Random
890	DB00994;DB00207	0.972223	Random
891	DB00994;DB00649	0.972223	Random
892	DB00994;DB00198	0.972223	Random
893	DB00994;DB00811	0.972223	Random
894	DB00994;DB01155	0.972223	Random
895	DB00781;DB01132	0.972223	Random
896	DB00781;DB01015	0.972223	Random
897	DB00781;DB00355	0.972223	Random
898	DB00781;DB00705	0.972223	Random
899	DB00781;DB00207	0.972223	Random
900	DB00781;DB00649	0.972223	Random
901	DB00781;DB00198	0.972223	Random
902	DB00781;DB00811	0.972223	Random
903	DB00781;DB01155	0.972223	Random
904	DB00339;DB01015	0.972223	Random
905	DB00339;DB00355	0.972223	Random
906	DB00339;DB00705	0.972223	Random
907	DB00339;DB00207	0.972223	Random
908	DB00339;DB00649	0.972223	Random
909	DB00339;DB00198	0.972223	Random
910	DB00339;DB00811	0.972223	Random
911	DB00339;DB01155	0.972223	Random
912	DB01045;DB01015	0.972223	Random
913	DB01045;DB00355	0.972223	Random
914	DB01045;DB00705	0.972223	Random
915	DB01045;DB00207	0.972223	Random
916	DB01045;DB00649	0.972223	Random
917	DB01045;DB00198	0.972223	Random
918	DB01045;DB00811	0.972223	Random
919	DB01045;DB01155	0.972223	Random
920	DB00412;DB00860	0.972223	Random
921	DB00222;DB00860	0.972223	Random
922	DB00860;DB00479	0.972223	Random
923	DB01015;DB00438	0.972223	Random
924	DB01015;DB00560	0.972223	Random
925	DB01015;DB00479	0.972223	Random
926	DB01015;DB00845	0.972223	Random
927	DB00440;DB00355	0.972223	Random
928	DB00440;DB00705	0.972223	Random
929	DB00440;DB00207	0.972223	Random
930	DB00440;DB00649	0.972223	Random
931	DB00440;DB00198	0.972223	Random
932	DB00440;DB00811	0.972223	Random
933	DB00530;DB01033	0.972223	Random
934	DB00530;DB00987	0.972223	Random
935	DB00530;DB00002	0.972223	Random
936	DB00530;DB01042	0.972223	Random
937	DB00355;DB00438	0.972223	Random
938	DB00355;DB00560	0.972223	Random
939	DB00355;DB00479	0.972223	Random
940	DB00355;DB00845	0.972223	Random
941	DB00705;DB00438	0.972223	Random
942	DB00705;DB00560	0.972223	Random
943	DB00705;DB00479	0.972223	Random
944	DB00705;DB00845	0.972223	Random
945	DB00207;DB00560	0.972223	Random
946	DB00207;DB00845	0.972223	Random
947	DB00438;DB00649	0.972223	Random
948	DB00438;DB00198	0.972223	Random
949	DB00438;DB00811	0.972223	Random
950	DB00438;DB01155	0.972223	Random
951	DB00091;DB01033	0.972223	Random
952	DB00091;DB00112	0.972223	Random
953	DB00091;DB00987	0.972223	Random
954	DB00091;DB00002	0.972223	Random
955	DB00091;DB01042	0.972223	Random
956	DB00877;DB01033	0.972223	Random
957	DB00877;DB00112	0.972223	Random
958	DB00877;DB00987	0.972223	Random
959	DB00877;DB00002	0.972223	Random
960	DB00877;DB01042	0.972223	Random
961	DB00649;DB00560	0.972223	Random
962	DB00649;DB00479	0.972223	Random
963	DB00649;DB00845	0.972223	Random
964	DB00853;DB01033	0.972223	Random
965	DB00853;DB00112	0.972223	Random
966	DB00853;DB00002	0.972223	Random
967	DB00853;DB01042	0.972223	Random
968	DB00480;DB01033	0.972223	Random
969	DB00480;DB00112	0.972223	Random
970	DB00480;DB00002	0.972223	Random
971	DB00398;DB01033	0.972223	Random
972	DB00398;DB00987	0.972223	Random
973	DB00398;DB01042	0.972223	Random
974	DB01033;DB00619	0.972223	Random
975	DB01033;DB01101	0.972223	Random
976	DB00433;DB00915	0.972223	Random
977	DB00433;DB00564	0.972223	Random
978	DB00433;DB01202	0.972223	Random
979	DB00198;DB00560	0.972223	Random
980	DB00198;DB00479	0.972223	Random
981	DB00198;DB00845	0.972223	Random
982	DB00915;DB00273	0.972223	Random
983	DB00915;DB00776	0.972223	Random
984	DB00811;DB00560	0.972223	Random
985	DB00811;DB00479	0.972223	Random
986	DB00811;DB00845	0.972223	Random
987	DB00560;DB01155	0.972223	Random
988	DB00479;DB01155	0.972223	Random
989	DB00112;DB00619	0.972223	Random
990	DB00112;DB01101	0.972223	Random
991	DB00987;DB00619	0.972223	Random
992	DB00987;DB01101	0.972223	Random
993	DB00619;DB00002	0.972223	Random
994	DB00619;DB01042	0.972223	Random
995	DB01101;DB00002	0.972223	Random
996	DB01101;DB01042	0.972223	Random
997	DB01155;DB00845	0.972223	Random
998	DB00560;DB00479	0.981439	Positive
999	DB00438;DB00479	0.981439	Positive
1000	DB00879;DB00684	0.981439	Random
1001	DB00879;DB01015	0.981439	Random
1002	DB00879;DB00355	0.981439	Random
1003	DB00879;DB00705	0.981439	Random
1004	DB00879;DB00207	0.981439	Random
1005	DB00879;DB00649	0.981439	Random
1006	DB00879;DB00198	0.981439	Random
1007	DB00879;DB00811	0.981439	Random
1008	DB00879;DB01155	0.981439	Random
1009	DB00625;DB00684	0.981439	Random
1010	DB00625;DB01015	0.981439	Random
1011	DB00625;DB00355	0.981439	Random
1012	DB00625;DB00705	0.981439	Random
1013	DB00625;DB00207	0.981439	Random
1014	DB00625;DB00649	0.981439	Random
1015	DB00625;DB00198	0.981439	Random
1016	DB00625;DB00811	0.981439	Random
1017	DB00625;DB01155	0.981439	Random
1018	DB01173;DB00321	0.981439	Random
1019	DB01173;DB00572	0.981439	Random
1020	DB01173;DB01032	0.981439	Random
1021	DB01173;DB00586	0.981439	Random
1022	DB01173;DB00915	0.981439	Random
1023	DB01173;DB00564	0.981439	Random
1024	DB01173;DB01202	0.981439	Random
1025	DB00321;DB00572	0.981439	Random
1026	DB00321;DB00915	0.981439	Random
1027	DB00321;DB00564	0.981439	Random
1028	DB00321;DB01202	0.981439	Random
1029	DB00572;DB00373	0.981439	Random
1030	DB00572;DB00586	0.981439	Random
1031	DB00572;DB00684	0.981439	Random
1032	DB00572;DB01132	0.981439	Random
1033	DB00572;DB00860	0.981439	Random
1034	DB00572;DB00915	0.981439	Random
1035	DB00572;DB00564	0.981439	Random
1036	DB00572;DB01202	0.981439	Random
1037	DB00373;DB00586	0.981439	Random
1038	DB00373;DB00275	0.981439	Random
1039	DB00373;DB00177	0.981439	Random
1040	DB00373;DB01029	0.981439	Random
1041	DB00373;DB00966	0.981439	Random
1042	DB00373;DB00796	0.981439	Random
1043	DB00373;DB00684	0.981439	Random
1044	DB00373;DB00627	0.981439	Random
1045	DB00373;DB00860	0.981439	Random
1046	DB00373;DB00178	0.981439	Random
1047	DB00373;DB01241	0.981439	Random
1048	DB00373;DB01098	0.981439	Random
1049	DB00373;DB00328	0.981439	Random
1050	DB00373;DB00790	0.981439	Random
1051	DB00373;DB01258	0.981439	Random
1052	DB01032;DB00586	0.981439	Random
1053	DB01032;DB00328	0.981439	Random
1054	DB00586;DB00684	0.981439	Random
1055	DB00586;DB00860	0.981439	Random
1056	DB00586;DB00328	0.981439	Random
1057	DB00783;DB00530	0.981439	Random
1058	DB00783;DB00091	0.981439	Random
1059	DB00783;DB00877	0.981439	Random
1060	DB00783;DB00853	0.981439	Random
1061	DB00783;DB00480	0.981439	Random
1062	DB00783;DB00398	0.981439	Random
1063	DB00783;DB00619	0.981439	Random
1064	DB00783;DB01101	0.981439	Random
1065	DB00275;DB00627	0.981439	Random
1066	DB00275;DB00860	0.981439	Random
1067	DB00275;DB00178	0.981439	Random
1068	DB00275;DB01241	0.981439	Random
1069	DB00275;DB01098	0.981439	Random
1070	DB00275;DB00328	0.981439	Random
1071	DB00275;DB01258	0.981439	Random
1072	DB00177;DB00627	0.981439	Random
1073	DB00177;DB00860	0.981439	Random
1074	DB00177;DB00178	0.981439	Random
1075	DB00177;DB01241	0.981439	Random
1076	DB00177;DB01098	0.981439	Random
1077	DB00177;DB00328	0.981439	Random
1078	DB00177;DB01258	0.981439	Random
1079	DB01029;DB00627	0.981439	Random
1080	DB01029;DB00860	0.981439	Random
1081	DB01029;DB01241	0.981439	Random
1082	DB01029;DB01098	0.981439	Random
1083	DB01029;DB00328	0.981439	Random
1084	DB01029;DB00790	0.981439	Random
1085	DB00966;DB00627	0.981439	Random
1086	DB00966;DB00860	0.981439	Random
1087	DB00966;DB00178	0.981439	Random
1088	DB00966;DB01241	0.981439	Random
1089	DB00966;DB01098	0.981439	Random
1090	DB00966;DB00328	0.981439	Random
1091	DB00966;DB01258	0.981439	Random
1092	DB00796;DB00627	0.981439	Random
1093	DB00796;DB00860	0.981439	Random
1094	DB00796;DB01241	0.981439	Random
1095	DB00796;DB01098	0.981439	Random
1096	DB00796;DB00328	0.981439	Random
1097	DB00796;DB00790	0.981439	Random
1098	DB00684;DB00860	0.981439	Random
1099	DB00684;DB01015	0.981439	Random
1100	DB00684;DB00355	0.981439	Random
1101	DB00684;DB00705	0.981439	Random
1102	DB00684;DB00207	0.981439	Random
1103	DB00684;DB00649	0.981439	Random
1104	DB00684;DB00198	0.981439	Random
1105	DB00684;DB00811	0.981439	Random
1106	DB00684;DB01155	0.981439	Random
1107	DB00627;DB00860	0.981439	Random
1108	DB00627;DB00178	0.981439	Random
1109	DB00627;DB01241	0.981439	Random
1110	DB00627;DB01098	0.981439	Random
1111	DB00627;DB00328	0.981439	Random
1112	DB00627;DB00790	0.981439	Random
1113	DB00627;DB01258	0.981439	Random
1114	DB01132;DB00860	0.981439	Random
1115	DB00860;DB00178	0.981439	Random
1116	DB00860;DB01241	0.981439	Random
1117	DB00860;DB01098	0.981439	Random
1118	DB00860;DB00328	0.981439	Random
1119	DB00860;DB00790	0.981439	Random
1120	DB00860;DB01258	0.981439	Random
1121	DB01015;DB00355	0.981439	Random
1122	DB01015;DB00705	0.981439	Random
1123	DB01015;DB00207	0.981439	Random
1124	DB01015;DB00649	0.981439	Random
1125	DB01015;DB00198	0.981439	Random
1126	DB01015;DB00811	0.981439	Random
1127	DB00530;DB00091	0.981439	Random
1128	DB00530;DB00877	0.981439	Random
1129	DB00530;DB00853	0.981439	Random
1130	DB00530;DB00480	0.981439	Random
1131	DB00530;DB00398	0.981439	Random
1132	DB00530;DB00619	0.981439	Random
1133	DB00530;DB01101	0.981439	Random
1134	DB00355;DB00207	0.981439	Random
1135	DB00355;DB00198	0.981439	Random
1136	DB00355;DB00811	0.981439	Random
1137	DB00355;DB01155	0.981439	Random
1138	DB00705;DB00207	0.981439	Random
1139	DB00705;DB00198	0.981439	Random
1140	DB00705;DB00811	0.981439	Random
1141	DB00705;DB01155	0.981439	Random
1142	DB00207;DB00649	0.981439	Random
1143	DB00207;DB00198	0.981439	Random
1144	DB00207;DB00811	0.981439	Random
1145	DB00207;DB01155	0.981439	Random
1146	DB00178;DB01241	0.981439	Random
1147	DB00178;DB01098	0.981439	Random
1148	DB00178;DB00328	0.981439	Random
1149	DB00178;DB00790	0.981439	Random
1150	DB01241;DB00328	0.981439	Random
1151	DB01241;DB00790	0.981439	Random
1152	DB01241;DB01258	0.981439	Random
1153	DB00091;DB00853	0.981439	Random
1154	DB00091;DB00480	0.981439	Random
1155	DB00091;DB00398	0.981439	Random
1156	DB00091;DB01101	0.981439	Random
1157	DB00877;DB00480	0.981439	Random
1158	DB00877;DB00398	0.981439	Random
1159	DB00877;DB01101	0.981439	Random
1160	DB01098;DB00328	0.981439	Random
1161	DB01098;DB00790	0.981439	Random
1162	DB01098;DB01258	0.981439	Random
1163	DB00649;DB00198	0.981439	Random
1164	DB00649;DB00811	0.981439	Random
1165	DB00649;DB01155	0.981439	Random
1166	DB00853;DB00480	0.981439	Random
1167	DB00853;DB00398	0.981439	Random
1168	DB00853;DB01101	0.981439	Random
1169	DB00480;DB00398	0.981439	Random
1170	DB00480;DB00619	0.981439	Random
1171	DB00480;DB01101	0.981439	Random
1172	DB00398;DB00619	0.981439	Random
1173	DB00398;DB01101	0.981439	Random
1174	DB00328;DB00790	0.981439	Random
1175	DB00328;DB01258	0.981439	Random
1176	DB00198;DB01155	0.981439	Random
1177	DB00915;DB00564	0.981439	Random
1178	DB00915;DB01202	0.981439	Random
1179	DB00811;DB01155	0.981439	Random
1180	DB00619;DB01101	0.981439	Random
1181	DB00790;DB01258	0.981439	Random
