# Supplementary material for: The drug cocktail network
Source: BMC Syst Biol. 2012 Jul 16;6(Suppl 1):S5. doi: 10.1186/1752-0509-6-S1-S5 (PMC3403482; doi:10.1186/1752-0509-6-S1-S5)
Supplement: Additional file 4 — The ranking of 419 possible combinations by the DCPred3 model. [file 1752-0509-6-S1-S5-S4.xls]

## Sheet: Sheet4
Additional file 4
The list of all 419 rankings by the DCPred3 model
Rank	Drug components	P-value	Positive or Random?
1	DB00951;DB00330	1.15516e-08	Positive
2	DB00531;DB00997	4.04307e-07	Positive
3	DB00531;DB00541	2.44895e-06	Positive
4	DB00541;DB00073	2.44895e-06	Positive
5	DB00531;DB00073	9.74958e-06	Positive
6	DB00997;DB00541	2.14283e-05	Positive
7	DB00958;DB01229	2.67149e-05	Positive
8	DB00526;DB01248	4.82858e-05	Random
9	DB01248;DB00441	4.82858e-05	Random
10	DB00072;DB00441	5.14279e-05	Positive
11	DB01041;DB00188	7.34684e-05	Positive
12	DB00188;DB00441	7.34684e-05	Positive
13	DB00997;DB00073	8.40959e-05	Positive
14	DB00072;DB00958	9.25013e-05	Positive
15	DB00515;DB00958	0.000264228	Random
16	DB00339;DB00845	0.000389383	Random
17	DB01045;DB00845	0.000389383	Random
18	DB00112;DB00002	0.000389383	Random
19	DB01248;DB00515	0.000485514	Positive
20	DB00615;DB00951	0.000775092	Positive
21	DB00615;DB00330	0.000775092	Positive
22	DB00339;DB00615	0.000775092	Random
23	DB01045;DB00615	0.000775092	Random
24	DB01041;DB00987	0.000775092	Random
25	DB00987;DB00441	0.000775092	Random
26	DB00996;DB00273	0.000775092	Random
27	DB00201;DB00497	0.0012857	Random
28	DB00188;DB01248	0.00179917	Random
29	DB01248;DB00002	0.00191936	Random
30	DB00762;DB00544	0.00253501	Random
31	DB00441;DB00958	0.00354852	Positive
32	DB00515;DB00072	0.00362873	Positive
33	DB00762;DB00515	0.00454035	Positive
34	DB00515;DB00441	0.00454035	Positive
35	DB00188;DB00072	0.00503292	Positive
36	DB00188;DB00515	0.00503292	Positive
37	DB00945;DB00201	0.00522236	Positive
38	DB00072;DB00112	0.00564788	Random
39	DB00072;DB00987	0.00564788	Random
40	DB00072;DB00002	0.00564788	Random
41	DB01229;DB00441	0.00689619	Random
42	DB01229;DB00541	0.00689619	Random
43	DB00381;DB00999	0.00800864	Random
44	DB00316;DB00945	0.00849767	Positive
45	DB00762;DB00072	0.0108695	Random
46	DB01229;DB00073	0.0111668	Random
47	DB01234;DB00635	0.012443	Random
48	DB01248;DB00072	0.0141493	Positive
49	DB00544;DB00958	0.0141493	Random
50	DB01229;DB01248	0.0162716	Random
51	DB00997;DB01229	0.0170035	Positive
52	DB00072;DB00544	0.017429	Random
53	DB00072;DB00531	0.017429	Random
54	DB00072;DB01229	0.027761	Positive
55	DB00997;DB00958	0.0357689	Random
56	DB00526;DB00762	0.0410799	Positive
57	DB00709;DB00238	0.0410799	Positive
58	DB00438;DB00560	0.0410799	Random
59	DB00987;DB01042	0.0410799	Random
60	DB00188;DB00958	0.0434089	Positive
61	DB00188;DB00997	0.0515025	Random
62	DB00188;DB01229	0.0515025	Random
63	DB00563;DB00544	0.0542564	Positive
64	DB00300;DB00238	0.0542564	Random
65	DB01211;DB00615	0.0542564	Random
66	DB00537;DB00994	0.0542564	Random
67	DB00537;DB00781	0.0542564	Random
68	DB00526;DB00987	0.0542564	Random
69	DB00762;DB00987	0.0542564	Random
70	DB00563;DB00002	0.0542564	Random
71	DB00112;DB00441	0.0542564	Random
72	DB00441;DB00002	0.0542564	Random
73	DB00441;DB01042	0.0542564	Random
74	DB01042;DB00541	0.0542564	Random
75	DB01248;DB00762	0.0671777	Positive
76	DB00544;DB00987	0.0671777	Random
77	DB00073;DB01042	0.0671777	Random
78	DB00112;DB00531	0.0671777	Random
79	DB00002;DB00531	0.0671777	Random
80	DB00531;DB01042	0.0671777	Random
81	DB00526;DB00441	0.0713182	Random
82	DB00762;DB00441	0.0713182	Random
83	DB01041;DB00441	0.0713182	Random
84	DB01041;DB00541	0.0713182	Random
85	DB00316;DB00433	0.0798455	Random
86	DB00741;DB01234	0.0798455	Random
87	DB01248;DB00112	0.0798455	Random
88	DB01248;DB00987	0.0798455	Random
89	DB00316;DB00201	0.0878802	Positive
90	DB01248;DB00544	0.0878802	Positive
91	DB00526;DB00544	0.0878802	Random
92	DB00544;DB00441	0.0878802	Random
93	DB01041;DB00073	0.0878802	Random
94	DB01041;DB00531	0.0878802	Random
95	DB00563;DB01248	0.10395	Random
96	DB00945;DB00433	0.104428	Random
97	DB00997;DB00112	0.104428	Random
98	DB00997;DB00002	0.104428	Random
99	DB00997;DB01042	0.104428	Random
100	DB00515;DB00526	0.116346	Positive
101	DB00958;DB00987	0.116346	Random
102	DB00958;DB01042	0.116346	Random
103	DB01229;DB00531	0.119534	Positive
104	DB00515;DB00002	0.128019	Random
105	DB00515;DB01042	0.128019	Random
106	DB00072;DB01042	0.128019	Random
107	DB00997;DB01041	0.13464	Random
108	DB00997;DB00441	0.13464	Random
109	DB00188;DB00112	0.139447	Random
110	DB00188;DB00002	0.139447	Random
111	DB00515;DB00544	0.149275	Positive
112	DB00762;DB00958	0.149275	Random
113	DB01041;DB00958	0.149275	Random
114	DB01248;DB00958	0.162716	Positive
115	DB01229;DB00544	0.162716	Random
116	DB00526;DB00072	0.163445	Random
117	DB00515;DB00563	0.163445	Random
118	DB00515;DB01041	0.163445	Random
119	DB00072;DB01041	0.163445	Random
120	DB00072;DB00541	0.163445	Random
121	DB00526;DB00188	0.177159	Random
122	DB00762;DB00188	0.177159	Random
123	DB00188;DB00541	0.177159	Random
124	DB00958;DB00531	0.179519	Random
125	DB00997;DB01248	0.188751	Random
126	DB00331;DB00635	0.191761	Random
127	DB00072;DB00073	0.195592	Random
128	DB00188;DB00544	0.210953	Random
129	DB00188;DB00073	0.210953	Random
130	DB00188;DB00531	0.210953	Random
131	DB00072;DB00997	0.232498	Positive
132	DB00515;DB00997	0.274234	Random
133	DB00515;DB01229	0.274234	Random
134	DB00999;DB01234	0.58796	Random
135	DB00945;DB00331	0.763923	Random
136	DB00945;DB00635	0.763923	Random
137	DB00641;DB00999	0.76829	Random
138	DB00999;DB00741	0.76829	Random
139	DB00584;DB00999	0.78011	Positive
140	DB00515;DB00073	0.78628	Random
141	DB00515;DB00531	0.78628	Random
142	DB00945;DB01234	0.794327	Random
143	DB00073;DB00958	0.805839	Random
144	DB00188;DB00563	0.809293	Random
145	DB01234;DB00331	0.817921	Random
146	DB00515;DB00541	0.825399	Random
147	DB00072;DB00563	0.825399	Random
148	DB00997;DB00544	0.825786	Random
149	DB00526;DB00958	0.841743	Random
150	DB00563;DB00958	0.841743	Random
151	DB00958;DB00541	0.841743	Random
152	DB00381;DB01234	0.842096	Random
153	DB00188;DB01033	0.853583	Random
154	DB00945;DB00448	0.858329	Random
155	DB00945;DB00996	0.858329	Random
156	DB00526;DB00997	0.858329	Random
157	DB00526;DB01229	0.858329	Random
158	DB00762;DB00997	0.858329	Random
159	DB00762;DB01229	0.858329	Random
160	DB00997;DB00563	0.858329	Random
161	DB01229;DB00563	0.858329	Random
162	DB01229;DB01041	0.858329	Random
163	DB00515;DB01033	0.86626	Random
164	DB00515;DB00112	0.86626	Random
165	DB00072;DB01033	0.86626	Random
166	DB00073;DB01248	0.866864	Random
167	DB01248;DB00531	0.866864	Random
168	DB00448;DB00331	0.875159	Random
169	DB00448;DB00635	0.875159	Random
170	DB00958;DB01033	0.879062	Random
171	DB00544;DB00073	0.888007	Random
172	DB00544;DB00531	0.888007	Random
173	DB00945;DB00741	0.891989	Random
174	DB00945;DB00994	0.891989	Random
175	DB00945;DB00781	0.891989	Random
176	DB00945;DB00412	0.891989	Random
177	DB00945;DB00222	0.891989	Random
178	DB00945;DB00273	0.891989	Random
179	DB00945;DB00776	0.891989	Random
180	DB00997;DB01033	0.891989	Random
181	DB00997;DB00987	0.891989	Random
182	DB01229;DB01033	0.891989	Random
183	DB01229;DB00987	0.891989	Random
184	DB01229;DB01042	0.891989	Random
185	DB00316;DB00996	0.892235	Random
186	DB00448;DB01234	0.892235	Random
187	DB00381;DB00584	0.892235	Random
188	DB00584;DB01234	0.892235	Random
189	DB01041;DB01248	0.892235	Random
190	DB01248;DB00541	0.892235	Random
191	DB00741;DB00331	0.905043	Random
192	DB00741;DB00635	0.905043	Random
193	DB00994;DB00331	0.905043	Random
194	DB00994;DB00635	0.905043	Random
195	DB00781;DB00331	0.905043	Random
196	DB00781;DB00635	0.905043	Random
197	DB00412;DB00635	0.905043	Random
198	DB00222;DB00635	0.905043	Random
199	DB00709;DB00951	0.90956	Random
200	DB00709;DB00330	0.90956	Random
201	DB00201;DB00996	0.90956	Random
202	DB00537;DB00951	0.90956	Random
203	DB00537;DB00330	0.90956	Random
204	DB00951;DB00238	0.90956	Random
205	DB00526;DB00073	0.90956	Random
206	DB00526;DB00531	0.90956	Random
207	DB00762;DB00073	0.90956	Random
208	DB00762;DB00531	0.90956	Random
209	DB00238;DB00330	0.90956	Random
210	DB00563;DB00073	0.90956	Random
211	DB00563;DB00531	0.90956	Random
212	DB00544;DB01041	0.90956	Random
213	DB00544;DB00541	0.90956	Random
214	DB00073;DB00441	0.90956	Random
215	DB00441;DB00531	0.90956	Random
216	DB00316;DB00273	0.918223	Random
217	DB00316;DB00776	0.918223	Random
218	DB00641;DB00381	0.918223	Random
219	DB00641;DB01234	0.918223	Random
220	DB00381;DB00741	0.918223	Random
221	DB01234;DB00994	0.918223	Random
222	DB01234;DB00781	0.918223	Random
223	DB01234;DB00412	0.918223	Random
224	DB01234;DB00222	0.918223	Random
225	DB01234;DB00479	0.918223	Random
226	DB01033;DB01248	0.918223	Random
227	DB01248;DB01042	0.918223	Random
228	DB00709;DB00537	0.927136	Random
229	DB00709;DB00615	0.927136	Random
230	DB00537;DB00238	0.927136	Random
231	DB00537;DB00615	0.927136	Random
232	DB00526;DB00563	0.927136	Random
233	DB00526;DB01041	0.927136	Random
234	DB00526;DB00541	0.927136	Random
235	DB00762;DB00563	0.927136	Random
236	DB00762;DB01041	0.927136	Random
237	DB00762;DB00541	0.927136	Random
238	DB00238;DB00615	0.927136	Random
239	DB00563;DB01041	0.927136	Random
240	DB00563;DB00441	0.927136	Random
241	DB00563;DB00541	0.927136	Random
242	DB00441;DB00541	0.927136	Random
243	DB00537;DB01234	0.931531	Positive
244	DB00300;DB00951	0.931531	Random
245	DB00300;DB00330	0.931531	Random
246	DB00201;DB00273	0.931531	Random
247	DB00201;DB00776	0.931531	Random
248	DB01060;DB00951	0.931531	Random
249	DB01060;DB00330	0.931531	Random
250	DB01211;DB00951	0.931531	Random
251	DB01211;DB00330	0.931531	Random
252	DB00994;DB00951	0.931531	Random
253	DB00994;DB00330	0.931531	Random
254	DB00781;DB00951	0.931531	Random
255	DB00781;DB00330	0.931531	Random
256	DB00951;DB00440	0.931531	Random
257	DB00951;DB00438	0.931531	Random
258	DB00951;DB00560	0.931531	Random
259	DB00951;DB00479	0.931531	Random
260	DB00440;DB00330	0.931531	Random
261	DB00438;DB00330	0.931531	Random
262	DB00544;DB01033	0.931531	Random
263	DB00544;DB00112	0.931531	Random
264	DB00544;DB01042	0.931531	Random
265	DB00073;DB01033	0.931531	Random
266	DB00073;DB00112	0.931531	Random
267	DB00073;DB00987	0.931531	Random
268	DB00073;DB00002	0.931531	Random
269	DB01033;DB00531	0.931531	Random
270	DB00560;DB00330	0.931531	Random
271	DB00479;DB00330	0.931531	Random
272	DB00987;DB00531	0.931531	Random
273	DB00709;DB01060	0.944966	Random
274	DB00709;DB01211	0.944966	Random
275	DB00709;DB00994	0.944966	Random
276	DB00709;DB00781	0.944966	Random
277	DB00709;DB00339	0.944966	Random
278	DB00709;DB01045	0.944966	Random
279	DB00709;DB00440	0.944966	Random
280	DB00709;DB00438	0.944966	Random
281	DB00709;DB00560	0.944966	Random
282	DB00709;DB00479	0.944966	Random
283	DB00709;DB00845	0.944966	Random
284	DB00300;DB00537	0.944966	Random
285	DB00300;DB00615	0.944966	Random
286	DB00497;DB00996	0.944966	Random
287	DB01060;DB00537	0.944966	Random
288	DB01060;DB00238	0.944966	Random
289	DB01060;DB00615	0.944966	Random
290	DB01211;DB00537	0.944966	Random
291	DB01211;DB00238	0.944966	Random
292	DB00448;DB00741	0.944966	Random
293	DB00448;DB00994	0.944966	Random
294	DB00448;DB00781	0.944966	Random
295	DB00448;DB00412	0.944966	Random
296	DB00448;DB00222	0.944966	Random
297	DB00641;DB00584	0.944966	Random
298	DB00584;DB00741	0.944966	Random
299	DB00537;DB00339	0.944966	Random
300	DB00537;DB01045	0.944966	Random
301	DB00537;DB00438	0.944966	Random
302	DB00537;DB00560	0.944966	Random
303	DB00537;DB00479	0.944966	Random
304	DB00537;DB00845	0.944966	Random
305	DB00994;DB00238	0.944966	Random
306	DB00994;DB00615	0.944966	Random
307	DB00781;DB00238	0.944966	Random
308	DB00781;DB00615	0.944966	Random
309	DB00339;DB00238	0.944966	Random
310	DB01045;DB00238	0.944966	Random
311	DB00440;DB00238	0.944966	Random
312	DB00440;DB00615	0.944966	Random
313	DB00526;DB01033	0.944966	Random
314	DB00526;DB00112	0.944966	Random
315	DB00526;DB00002	0.944966	Random
316	DB00526;DB01042	0.944966	Random
317	DB00762;DB01033	0.944966	Random
318	DB00762;DB00112	0.944966	Random
319	DB00762;DB00002	0.944966	Random
320	DB00762;DB01042	0.944966	Random
321	DB00238;DB00438	0.944966	Random
322	DB00238;DB00560	0.944966	Random
323	DB00238;DB00479	0.944966	Random
324	DB00238;DB00845	0.944966	Random
325	DB00438;DB00615	0.944966	Random
326	DB00563;DB01033	0.944966	Random
327	DB00563;DB00112	0.944966	Random
328	DB00563;DB00987	0.944966	Random
329	DB00563;DB01042	0.944966	Random
330	DB01041;DB01033	0.944966	Random
331	DB01041;DB00112	0.944966	Random
332	DB01041;DB00002	0.944966	Random
333	DB01033;DB00441	0.944966	Random
334	DB01033;DB00541	0.944966	Random
335	DB00615;DB00560	0.944966	Random
336	DB00615;DB00479	0.944966	Random
337	DB00433;DB00996	0.944966	Random
338	DB00112;DB00541	0.944966	Random
339	DB00987;DB00541	0.944966	Random
340	DB00002;DB00541	0.944966	Random
341	DB00300;DB01060	0.95853	Random
342	DB00300;DB01211	0.95853	Random
343	DB00300;DB00994	0.95853	Random
344	DB00300;DB00781	0.95853	Random
345	DB00300;DB00339	0.95853	Random
346	DB00300;DB01045	0.95853	Random
347	DB00300;DB00440	0.95853	Random
348	DB00300;DB00438	0.95853	Random
349	DB00300;DB00560	0.95853	Random
350	DB00300;DB00479	0.95853	Random
351	DB00300;DB00845	0.95853	Random
352	DB00497;DB00433	0.95853	Random
353	DB00497;DB00273	0.95853	Random
354	DB00497;DB00776	0.95853	Random
355	DB01060;DB00994	0.95853	Random
356	DB01060;DB00781	0.95853	Random
357	DB01060;DB00339	0.95853	Random
358	DB01060;DB01045	0.95853	Random
359	DB01060;DB00440	0.95853	Random
360	DB01060;DB00438	0.95853	Random
361	DB01060;DB00560	0.95853	Random
362	DB01060;DB00479	0.95853	Random
363	DB01060;DB00845	0.95853	Random
364	DB01211;DB00994	0.95853	Random
365	DB01211;DB00781	0.95853	Random
366	DB01211;DB00339	0.95853	Random
367	DB01211;DB01045	0.95853	Random
368	DB01211;DB00440	0.95853	Random
369	DB01211;DB00438	0.95853	Random
370	DB01211;DB00560	0.95853	Random
371	DB01211;DB00479	0.95853	Random
372	DB01211;DB00845	0.95853	Random
373	DB00641;DB00741	0.95853	Random
374	DB00741;DB00412	0.95853	Random
375	DB00741;DB00222	0.95853	Random
376	DB00741;DB00479	0.95853	Random
377	DB00994;DB00339	0.95853	Random
378	DB00994;DB01045	0.95853	Random
379	DB00994;DB00412	0.95853	Random
380	DB00994;DB00222	0.95853	Random
381	DB00994;DB00440	0.95853	Random
382	DB00994;DB00438	0.95853	Random
383	DB00994;DB00560	0.95853	Random
384	DB00994;DB00479	0.95853	Random
385	DB00994;DB00845	0.95853	Random
386	DB00781;DB00339	0.95853	Random
387	DB00781;DB01045	0.95853	Random
388	DB00781;DB00412	0.95853	Random
389	DB00781;DB00222	0.95853	Random
390	DB00781;DB00440	0.95853	Random
391	DB00781;DB00438	0.95853	Random
392	DB00781;DB00560	0.95853	Random
393	DB00781;DB00479	0.95853	Random
394	DB00781;DB00845	0.95853	Random
395	DB00339;DB00440	0.95853	Random
396	DB00339;DB00438	0.95853	Random
397	DB00339;DB00560	0.95853	Random
398	DB00339;DB00479	0.95853	Random
399	DB01045;DB00440	0.95853	Random
400	DB01045;DB00438	0.95853	Random
401	DB01045;DB00560	0.95853	Random
402	DB01045;DB00479	0.95853	Random
403	DB00440;DB00438	0.95853	Random
404	DB00440;DB00560	0.95853	Random
405	DB00440;DB00479	0.95853	Random
406	DB00440;DB00845	0.95853	Random
407	DB00438;DB00845	0.95853	Random
408	DB01033;DB00112	0.95853	Random
409	DB01033;DB00987	0.95853	Random
410	DB01033;DB00002	0.95853	Random
411	DB01033;DB01042	0.95853	Random
412	DB00433;DB00273	0.95853	Random
413	DB00433;DB00776	0.95853	Random
414	DB00560;DB00845	0.95853	Random
415	DB00479;DB00845	0.95853	Random
416	DB00112;DB00987	0.95853	Random
417	DB00112;DB01042	0.95853	Random
418	DB00987;DB00002	0.95853	Random
419	DB00002;DB01042	0.95853	Random
